# Supplementary material for: Dementia Detection via Retinal Hyperspectral Imaging and Deep Learning: Clinical Dataset Analysis and Comparative Evaluation of Multiple Architectures
Source: Bioengineering (Basel). 2025 Dec 14;12(12):1362. doi: 10.3390/bioengineering12121362 (PMC12730061; doi:10.3390/bioengineering12121362)
Supplement: Supplementary file 1 [file bioengineering-12-01362-s001.zip]

Archive with 1 entries (1 files):
- bioengineering-4009826-supplementary.pdf
